# Supplementary material for: Biphasic zinc compartmentalisation in a human fungal pathogen
Source: PLoS Pathog. 2018 May 4;14(5):e1007013. doi: 10.1371/journal.ppat.1007013 (PMC5955600; doi:10.1371/journal.ppat.1007013)
Supplement: S10 Fig — Original DV files used to generate Figs 7, 9 and 12. (ZIP) [file ppat.1007013.s011.zip]

Archive with 10 entries (9 files):
- S10 Fig/
- S10 Fig/Fig 12B +ZRC1 - raw.dv
- S10 Fig/Fig 12B Wt - raw.dv
- S10 Fig/Fig 12B zrc1 - raw.dv
- S10 Fig/Fig 7 - 0 min - raw.dv
- S10 Fig/Fig 7 - 20 min.dv
- S10 Fig/Fig 7 - 5 min - raw.dv
- S10 Fig/Fig 7 - prepulse - raw.dv
- S10 Fig/Fig 9A - raw.dv
- S10 Fig/Fig 9B - raw.dv
